# Supplementary material for: AI-Generated Exercise Prescriptions for At-Risk Populations: Safety and Feasibility of a Large Language Model Assessed by Expert Evaluation
Source: J Clin Med. 2026 Mar 23;15(6):2457. doi: 10.3390/jcm15062457 (PMC13026971; doi:10.3390/jcm15062457)
Supplement: Supplementary file 1 [file jcm-15-02457-s001.zip]

Archive with 1 entries (1 files):
- jcm-4195791-supplementary.pdf
